# Supplementary material for: Consumer nutrition environment measurements for nutrient-dense food availability and food sustainability: a scoping review
Source: Arch Public Health. 2024 Jan 15;82:7. doi: 10.1186/s13690-023-01231-y (PMC10789067; doi:10.1186/s13690-023-01231-y)
Supplement: Supplementary file 3 — Additional file 3. [file 13690_2023_1231_MOESM3_ESM.xlsx]

## Sheet: Sheet1
Study citation	Study aims	Country of study	Measurement name	Measurement format	Type of retailer(s) assessed	Construct(s) assessed	Food category/ies assessed	Validity	Reliability	Measures development and adaptations	Federal food assitance acceptance assessment	Items assessed	Funding support statement
Andreyeva et al., 2012	This study was designed to measure the influence of the revised WIC packages on the provision of healthy foods in convenience and grocery stores in the state of Connecticut.	US	Food Store Access Form Rudd Center	Survey	Convenience stores, food marts, grocery stores, supermarkets	Availability, price, quality, variety, acceptance of WIC	Milk, cheese, protein, juice, fresh fruit, fresh vegetables, frozen vegetables and fruit, frozen fruit, canned vegetables and fruit, protein, bread, grains, cereal, baby food	none listed	Inter-rater reliability	NEMS-S	SNAP, WIC	65	This study was supported by a grant from the Economic Research Service of the US Department of Agriculture.
Baier et al., 2022	The objectives were to: (1) adapt the Nutrition Environment Measures Survey for Stores (NEMS-S) to better culturally fit small Latino grocery stores (tiendas) in Iowa; (2) assess the newly adapted Latino NEMS-S for inter-rater and test-retest reliability; and (3) compare Latino and original NEMS-S summary score.	US	Latino NEMS-S	Survey	Tiendas	Availability, price, quality, variety, comparison of healthier and regular options, measurement of cultural foods for Latino grocery stores (tiendas), acceptance of SNAP and WIC	Milk, eggs, fresh fruits, Latino fresh fruits, canned fruits, fresh vegetables, Latino fresh vegetables, canned vegetables, juice + juice nectars + water, beefsteak, chicken, fresh and frozen fish, canned fish, tortillas, canned beans, dry beans, rice, cooking oil	none listed	Inter-rater and test-retest reliability	NEMS-S	SNAP, WIC	not listed	This study was supported in part by award number 478-4018-36-3802 to D.M.W. from the Iowa Department of Public Health as part of the Cooperative Agreement Number, DP004807, funded by the Centers for Disease Control.
Black et al., 2012	The aims of this study were to extend the evidence about spatial differences in consumer nutrition environment factors to southern England and contribute to the body of literature that is, unravelling their contribution to dietary inequalities.	UK	Consumer Nutrition Environment Tool	Survey	Grocery stores	Availability, price, variety, quality, comparison of healthier vs. less healthy option	Healthy products, less healthy products	none listed	Inter-rater reliability	Derived from 20-item FFQ from Southampton Women's Survey 100-item FFQ data	not assessed	12	This study is funded by the Medical Research Council (UK), NIHR BiomedicalResearch Unit (Nutrition, Diet and Lifestyle), University Hospital Southampton NHS Foundation Trust, and is supported by NHS Southampton City.
Borges et al., 2021	The aim of this study was to develop and validate a scoring system, based on AUDITNOVA, to assess the healthiness of the consumer food environment, considering food availability, price, advertising, and placement strategies.	Brazil	Consumer Food Environment Healthiness Score (CFEHS)	Survey	Farmers and municipal markets, supermarkets, grocery stores, butchers and fishmongers, food retailers with the predominant sale of beverages, food retailers with the predominant sale of ultra-processed foods (conveniences, pharmacies, sweets and confectionery stores, and supplement stores), bakeries	Availability, price, advertising, and placement strategy, advertisements	Fruits, vegetables, roots, tubers and corn, beans and rice, meat and eggs, milk, culinary ingredients, processed bread, ultra-processed foods and beverages	Construct validity	Internal consistency	AUDITNOVA	not assessed	not listed	This research was funded by São Paulo Research Foundation (FAPESP), grant number2016/12766-6, and the CAB received research grant by São Paulo Research Foundation (FAPESP), grant number 2016/12766-6.
Borges et al., 2019	To develop and assess the reliability of an instrument that enables auditing information on consumer food environment indicators, such as availability, price, promotional and advertising strategies, and quantity of brands available, using the food recommendations adopted by the Dietary Guidelines for the Brazilian Population as a theoretical basis.	Brazil	AUDITNOVA	Survey	Supermarkets, hypermarkets, and markets	Availability, price, promotional and advertising strategies, quantity of brands, advertisements	In natura or minimally processed foods, processed foods	Construct validity	Inter-rater and test-retest reliability	N/A	not assessed	not listed	Financial support for data collection from the International Development Research Center (IDRC) and Brazilian Institute of Consumer Protection (IDEC). Funding agency of the project: Fundação de Amparo à Pesquisa do Estado de São Paulo (Process 2016/12766-6).
Chaundry et al., 2021	The objective of this study was to assess the four dimensions of the external domain of food environments (availability, price, vendor and product properties, and marketing) in food establishments in the National Capital Region of India. The assessment focused on fruits, vegetables, and ultra-processed foods.	India	N/A	Survey	Stores, restaurants, mobile food vendors	Availability, price, vendor and product properties, marketing	Unprocessed and minimally processed foods, ultra-processed foods	none listed	none listed	NEMS-S	not assessed	not listed	This research was supported in part by the MedicalResearch Council/UK Research and Innovation (GrantRef: MR/T044527/1).
Chrisinger et al., 2018	To document Camden resident perceptions of the Camden Healthy Corner Store Network's efforts, as well as their ideas for the future. Explore the viability of using the "Our Voice" citizen science model for evaluating an existing food environment intervention.	US	Our Voice	Photovoice	Corner stores	Store competition, healthy product selection, freshness of food, product displays, store appearance and cleanliness, walkability, accessibility for people with physical disabilities, loitering and safety, corner store culture	Fruit, vegetables, other foods offered by corner stores	none listed	none listed	Our Voice	Other: Half of participants had received SNAP benefits and two had received Special Supplemental Nutrition Program for Women, Infants and Children within the past year.	not listed	Campbell’s Soup Foundation, which also provides funding for the Camden Healthy Corner Store Network; the Foundation did not influence the study design, analysis, interpretation or presentation of results. BC is also supported by an NIH/NHLBI NRSA Grant (#T32 HL007034).
DeWeese et al., 2016	To develop a valid and feasible short-form corner store audit tool (SCAT) that could be used in-store or over the phone to capture the healthfulness of corner stores.	US	short-form corner store audit tool (SCAT)	Survey	Corner stores	Availability, SNAP and WIC signs	Skim or 1% cow's milk, fresh fruit, fresh vegetables, frozen vegetables, ground meat	Compared to NEMS-CS	Intra-rater reliability	NEMS-CS	SNAP, WIC	7	This research was funded by a National Institute of Food and Agriculture predoctoral dissertation fellowship (20146701122279) and by a grant from the National Institute of Child Health and Human Development(1R01HD071583-01A1).
Dubowitz et al., 2014	The present paper seeks to illuminate where, when and how residents of food deserts interact with the food environment (purchasing practices), describe the food environment in these neighbourhoods and where residents shop (food availability), and ultimately to test how indicators of food purchasing practices and food availability are associated with diet and weight.	US	no name listed	Observation form	Full-service super markets, discount food stores, supercentres, wholesale clubs, mom-and-pop or convenience stores, specialty grocery stores, meat/seafood markets	Availability, price	Fruits, vegetables, sugar-sweetened beverages, candy or sweetened baked goods, salty snacks, or other	none listed	none listed	Bridging the Gap-Community Obesity Measures Project Food Stores Observation Form		not listed	This research was supported by the National Institutes of Health (NIH)/National Cancer Institute (NCI) (grant number NCI R01CA149105:‘Does a New Supermarket Improve Dietary Behaviors of Low-income African Americans?’).
Duran et al., 2015	To assess inter-rater reliability, test-retest reliability, and construct validity of retail food store, open-air food market, and restaurant observation tools adapted to the Brazilian urban context.	Brazil	ESAO Food Store Observation Tool (ESAO-S)	Observation tool	Food store, open-air food market, and restaurant observation tools	Food availability, variety, quality, pricing, signage, promotion	Fruits, vegetables, sugar-sweetened beverages, candy or sweetened baked goods, salty snacks, or other	Construct validity	Inter-rater and test-retest reliability	NEMS-S	not assessed	not listed	Research supported by the Fundação de Amparo à Pesquisa do Estado de São Paulo (FAPESP – Process 2009-02279-7). Based on the doctoral thesis of Ana Clara F L Duran, titled: “Ambiente alimentar urbano em São Paulo, Brasil: avaliação, desigualdades e associação com o consumo alimentar”, presented to the Faculdade de Saúde Pública of the Universidade de São Paulo, in 2013.
Emond et al., 2012	To compare non-ethnically based supermarkets and Latino grocery stores (tiendas) in a lower-income region with regard to the availability, quality and cost of several healthy unhealthy food items.	US	no name listed	Auditing tool	Tiendas and supermarkets	Availability, cost, quality, store characteristics (e.g., number of checkout stations and the number of aisles per store)	Fresh fruits and vegetables, canned and frozen fruits and vegetables, ground beef, milk	none listed	Inter-rater reliability	Created from ANGELO framework	not assessed	not listed	The present study was supported by a grant to G.X.A. from San Diego State University’s University Grants Program.
Farley et al., 2009	To learn more about shelf space of health and unhealthy foods in different store types in southern Louisiana and in Los Angeles county.	US	no name listed	Shelf length	Small food stores, medium-sized food stores, supermarkets, convenience stores, drugs stores, liquor stores	Accessibility, availability	Healthy foods, unhealthy foods	none listed	Inter-observer reliability measured by intra-class correlation coefficient	N/A	not assessed	10	Centers for Disease Control and Prevention (U48DP000047), the Cooperative State Research, Education, and Extension Service of USDA (2006-55215-16711), the National Cancer Institute (R21CA121167), and the National Institute on Alcohol Abuse and Alcoholism (R01AA013749).
Ghirardelli et al., 2011	To develop a retail grocery instrument with weighted scoring to be used as an indicator of the food environment.	US	CX3Food Availability and Marketing Survey, Survey, Walkability and Safety Survey	Survey	A mix of store types including supermarkets and large grocery stores	Availability, quality, price, SNAP/WIC participation	Fruits, vegetables, other healthful foods, less healthful products	Face validity	Inter-rater reliability	Pedestrian and Bicycle Information Center Walk-ability Checklist	SNAP, WIC	not listed	USDA SNAP-Ed through a contract with the California Department of Public Health’s Network for a Healthy California administered by the Public Health Institute.
Granfeldt et al., 2022	To adapt and assess reliability of the Chilean version of Nutritional Environment Measurement for Stores (NEMS-S-CHILE) to measure the food environment of stores in urban areas.	Chile	NEMS-S-CHILE	Survey	Supermarkets, street markets	Availability, price, quality, variety	Natural or minimally processed foods, ultra-processed food products	none listed	none listed	N/A	not assessed	not listed	Project FONDECYT 1171113. MMB and JAT were funded by the Institute of Health Carlos III through the Health Research Fund (FIS), co-funded by the European Regional Development Funds (ERDF), through projects PI17/01827 and PI20/00456, Red Predimed-RETIC RD06/0045/1004, and CIBEROBN (CB12/03/30038), as well as support for competitive research groups 35/2011 of the Government of the Balearic Islands,…
Glanz et al., 2007	The purpose of the present study was to develop observational measures of nutrition environments in retail stores, evaluate measure reliability, and examine differences in nutrition environments across different types of stores and between higher and lower income neighborhoods.	US	Nutrition Environment Measures Survey in Stores (NEMS-S)	Survey	Grocery stores, convenience stores	Availability, price (comparison of price for healthy item compared to regular alternative), quality, variety	Milk, fruit, vegetables, ground beef, hot dog, frozen dinner, baked goods, beverage, bread, chips, cereal	Construct validity	Inter-rater and test-retest reliability	N/A	not assessed	not listed	This work was supported by a grant from the Robert Wood Johnson Foundation and by a GCC Distinguished Scholar Award to Karen Glanz from the Georgia Cancer Coalition.
Glickman et al., 2021	To address this question, we develop the proximate food retail quality (PFRQ) score, an inverse-distance weighted measure of all food retailers within a resident’s neighborhood that incorporates audit data of each food retailer.	US	foodNEST: Nutrition Environment Measures Survey - Stores	Survey	Grocery stores, convenience stores, gas stations, dollar stores, pharmacies, specialty stores	Availability, price, quality, advertisements	Dairy/milk, fruits and vegetables, beef, pork and chicken, eggs, baked goods, beverages, honey, salsa, jams/jellies, others	none listed	none listed	NEMS-CS and BTG-COMP	not assessed	not listed	This research was supported by grants from the National Institute of Diabetes and Digestive and Kidney Diseases (R01DK108184), the Foundation for Food and Agriculture Research (FFAR) (grant number: 560290), and the Michael & Susan Dell Foundation.
Gloria et al., 2010	The purposes of the present study were to: (I) develop a comprehensive observational tool to measure the availability of healthy foods from retail stores in Texas; and (ii) conduct a pilot test to examine the tool’s reliability, as well as differences in the availability of healthy foods in stores between high- and low-income neighbourhoods.	US	Texas nutrition environment assessment of retail food stores (TxNEA-S)	Survey	Grocery stores, convenience stores	Availability	Fresh fruits, fresh vegetables, produce (convenience added produce), dairy (milk), dairy (yogurt, cottage cheese), dairy (other cheeses), canned goods (canned fruit), canned goods (canned vegetables), canned goods (canned beans & legumes), grains (cereals), grains (sliced bread & other commercial baked goods), grains, bulk section (bulk dry grains & beans), frozen foods (fruits & vegetables)	Face validity	Inter-rater and test-retest reliability	NEMS-S	not assessed	106	No financial support from any funding agency in the public, commercial, or non-profit sectors.
Grigsby-Toussaint et al., 2010	The purpose of this study was to assess the availability of commonly consumed and culturally specific fruits and vegetables in retail food stores located in majority African-American and Latino neighborhoods in southwest Chicago, IL.	US	no name listed	Survey	Grocery stores, convenience/corner stores	Availability, Commonly Consumed and Culturally Specific Fruits and Vegetables in African-American and Latino Neighborhoods	Fruits and vegetables (fresh, frozen, canned), meats and beans, dairy, grains	none listed	none listed	Adapted from Baker and colleagues (2006), Zenk and colleagues (2006), and Sloane and colleagues (2003)	not assessed	34	Data collection was supported through the National Cancer Institute's (NCI) Cancer Education and Career Development Program (5 R25TCA57699-12) and Robert Wood Johnson Foundation Active Living Research (RWJF#55697).
Harmer et al., 2021	This research aims to identify the changes in store healthfulness scores and assess the variations by store type and neighborhood deprivation using an adapted Consumer Nutrition Environment tool.	UK	adapted Consumer Nutrition Environment tool	Survey	Large supermarkets, small supermarkets	Variety, price, quality, promotions, shelf placement, store placement, nutrition information, healthier alternatives, single fruit sale	Vegetables/fruit, shelf, cold & frozen foods	none listed	Inter-rater reliability	Consumer Nutrition Environment tool	not assessed	not listed	The authors would like to acknowledge the funding received from Guy’s and St Thomas’ Charity (GrantEIC181003).
Havens et al., 2012	The goal of this study is to compare availability of foods in stores that are versus those that are not WIC-certified before and after the policy change.	US	no name listed	Survey	Corner stores	Availability, quality, variety	Fresh fruits, fresh vegetables, whole grains, lower-fat milk	none listed	none listed	NEMS-S	Other: All stores included in study were WIC-certified	not listed	Funding for this research was provided by a grant from the Patrick and Catherine Weldon Donaghue Medical Research Foundation.
Horacek et al., 2013	This study evaluated the food stores on and near postsecondary campuses varying in institutional size.	US	no name listed	Survey	Grocery stores, campus stores, convenience/drug stores	Availability, pricing (comparison of healthier vs. less healthier alternatives), quality	Fresh fruit, fresh vegetables, frozen/canned fruit, frozen/canned vegetables, reduced-calorie frozen dinners, ground beef and lean ground meat(90% lean), vegetarian burgers/hot dogs, soy-based low-fat hot dogs, fat-free or 9 g fat per serving healthy cereal, whole wheat bread, baked chips, low-fat baked goods, low-fat and nonfat milk, nonfat, 1%, or 2% milk, low-fat and nonfat milk alternatives (…	none listed	Inter-rater reliability	NEMS-S	not assessed	not listed	This work was supported by funding provided by Syracuse University and East Carolina University and the Experiment Stations for Alabama, Florida, Indiana, New Hampshire, New Jersey, Maine, Michigan, Rhode Island, South Dakota, Wisconsin, and West Virginia.
Hosler et al., 2011	This study presents the development and reliability assessment of a tool for measuring consumer nutrition environment in urban food stores.	US	Food Retail Outlet Survey Tool (FROST)	Survey	Grocery stores, convenience stores, drug stores	Advertisements, availability, promotion, price, placement, physical characteristics of stores/ accessibility	Vegetables, fruits, bread, milk, fish, rice, pasta, beans, candies, beverages (summarized from food list)	Criterion validity	Inter-rater reliability	Developed on review of existing food availability survey tools and input from community advisory board	not assessed	47	This study was supported in part by the New York State Department of Health Maternal and Child Health Block Grant.
Ni Mhurchu et al., 2013	The aim of the paper is to develop an evidence-based framework for monitoring community and consumer food environments globally, based on a review of the available evidence on associations between consumer and community food environments and dietary outcomes.	United States, UK, Australia, Canada, Brazil, China	INFORMAS	Framework	Supermarkets, convenience stores, fast food restaurant chains, fresh produce markets	Advertisements, availability, promotion, price, nutritional quality	Healthy items, unhealthy items	none listed	none listed	N/A	not assessed	not specified	Funding support for the travel of participants to the Rockefeller Foundation Bellagio Centre, Italy: The Rockefeller Foundation International Obesity Taskforce (IOTF) University of Auckland Deakin University The George Institute University of Sydney Queensland University of Technology University of Oxford University of Pennsylvania Perelman School of Medicine World Cancer Research Fund Internatio…
Jaenke et al., 2021	To rigorously develop a tool which enables rapid yet comprehensive appraisal of the consumer food retail environment and provision of real-time feed-back to store managers and owners, based on the ‘4Ps’ principles of marketing. Design: Multi-stage iterative approach including (1) Systematic literature review; (2) Stakeholder consultation; (3) Assessment of existing tools against identified needs;…	Australia	Healthy Store Environment Tool	Survey	Stores were selected to represent different organizational structures (store organization, independently managed), size (small, large) and infrastructure (new building, sub-optimal/old building) including supermarkets, convenience stores, petrol stations	Variety, availability, quality, price, placement, promotion, manager perspectives	Fruit & vegetables, drinks, snack foods, meals & convenience foods, breads & cereals, meat & seafood, dairy & eggs	Construct validity	Inter-rater reliability	Food Security Report License Compliance & Store Audit tool, Market Basket Survey	not assessed	89	This work was supported by funding from the National Health and Medical Research Council of Australia (ID631947). J.B. was supported by a Future Leader Fellowship from the National Heart Foundation of Australia (100085). E.M. was supported by a co-funded National Health and Medical Research Council and Australian Heart Foundation Early Career Fellowship (101286).
Jalbert-Arsenault et al., 2017	This study aimed to develop a comprehensive food environment assessment tool for businesses and characterize the food environment of a low-to-medium income area of Montréal, Canada.	Canada	Mesure de l’environnement alimentaire du consommateur dans les super-marchés (MEAC-S)	Survey	Supermarkets	Availability, price, quality, variety, shelf length	fruits and vegetables, ready-to-eat, ultra-processed food products	Validated for interrater reliability	Interrater and test-retest reliability	NEMS-S	not assessed	not listed	This project was in part supported by a Canada Graduate Scholarship—Master’s Program from the Canadian Institutes of Health Research (CIHR).
Jin et al., 2021	This research examines the consumer nutrition environment in the selected neighborhoods identified as food deserts, food swamps, and food oases in Austin, Texas, by considering food availability, food price, food quality, and food labeling.	US	M-Tx-NEA-S	Survey	Grocery stores, supermarkets, convenience stores	Availability, comparison of healthier vs less healthy option, price, quality, labeling, acceptance of food stamps and WIC	Fresh fruit and vegetables, milk and cheese, grains, meat and meat alternatives, beverages, and snacks (i.e., chips and pretzels); canned and frozen fruits and vegetables	Validity suggested by high inter-rater reliability	Interrater reliability	TxNEA-S (NEMS-S)	SNAP, WIC	93	This project was supported by Key Scientific and Technological Project of Henan Province(202102310009). The food store surveys were supported by a grant awarded to Lu through Award for International and Interdisciplinary Activities, Center for International Studies, Texas State University.
Kaiser et al., 2019	This research study was conducted to assess how neighbor-hood food environments (FE) impact households’ ability to purchase and consume a balanced diet.	US	no name listed	List	Supermarkets/grocery stores, partial markets, convenience store/carryout/corner stores	Availability, prices, SNAP and WIC status	Fresh produce, grains, meat, dairy, condiments, canned food items, and frozen food items	Based on validated USDA Economic Research Service	Based on reliability USDA Economic Research Service	Thrifty Food Plan, MyPlate	Other: SNAP and WIC status were assessed in demographic characteristics of participants	87	This research study was conducted to assess how neighbor-hood food environments (FE) impact households’ ability to purchase and consume a balanced diet.
Kanter et al., 2017	We developed and standardized photographic methods to assess and monitor packaged food and beverage products in supermarkets.	Chile	no name listed	Photographic	Supermarkets	Photo collection and management of packaged foods and beverage products	Beverages, bread and bakery products, breakfast cereals, sweets, ready-to-eat foods, meats, fish and seafood, dairy products, canned and preserved fruits and vegetables, sauces and spreads, snack foods	none listed	none listed	N/A	not assessed	186	We recognize the funding support of the Ohio State University Food Innovation Center.
Kavi et al., 2019	To use an environmental justice framework to examine the food environment in Prince George's County, Maryland.	US	no name listed	Electronic store survey	Convenience stores, grocery stores, supermarkets	Availability, price, and quality	Fresh fruits, fresh vegetables, 100% fruit juice, canned foods, frozen foods, packaged foods, tilapia, chicken, ground beef, milk, bread and cereal	none listed	Inter-rater reliability and test-retest reliability	Healthy Food Availability Index (HFAI)	not assessed	21	We would like to thank the team at the Johns Hopkins Center for a Livable Future and Prince George’s County Food Equity Council for their support of this project.
Kerr et al., 2012	To evaluate reliability and validity of a new tool for assessing the placement and promotional environment in grocery stores.	US	GoPromo	Instrument	Grocery stores	Promotional characteristics, placement	Cereal, candy, chips, soda, cookies, fruit drinks (not 100% juice), and fruits and vegetables	Construct validity	Inter-rater reliability	N/A	not assessed	46	none listed
Kersten et al., 2012	The objective of this study was to determine whether data from 3 sources would yield a single, homogenous, healthful food store category that can be used to accurately characterize community nutrition environments for public health research.	US	Northern CA Retail Food Environment Store Survey	Survey	Convenience or specialty stores, small grocery stores, large grocery stores	Availability/presence, variety, quality	Milk, soy beverage, cheese, eggs, tofu, whole wheat bread, brown rice, high fiber cereal, oatmeal, tortillas, beans, tuna, any canned fruit packed in 100% fruit juice, any canned vegetable with no added fats, sugar or sweeteners, any frozen fruit with no added fats, sugars or sweeteners, any frozen vegetables with no added fats, sugars or sweeteners, baby food, jarred, single fruit, single vegeta…	none listed	none listed	CX3 Food Availability and Marketing Survey created and validated by the California Department of Public Health	not assessed	17	This project was supported by a grant from the University of California, San Francisco Robert Wood Johnson–funded Health Disparities Working Group.
Laska et al., 2010	Our objective was to examine cross-city comparative data documenting healthy food availability within such facilities, particularly those located in low-income areas and nearby schools.	US	no name listed	List	Single-aisle stores, small stores, large stores	Availability (presence/absence)	Fresh fruit & vegetables (including ready-to-eat products), processed fruits & vegetables, healthy beverages & low-fat dairy, healthy snacks, other healthy staple foods	none listed	none listed	N/A	not assessed	not listed	Grant support from the Robert Wood Johnson Foundation Healthy Eating Research Program. Additional salary support was provided by the National Cancer Institute.
Lee-Kwan et al., 2015	To create a tools to assess nutrition environments in the American Soma.	US	no name listed	Survey	Grocery stores, convenience stores	Availability, pricing, promotion	Fresh fruit, fresh vegetables, meats and cheese, beverages, bread and cereal	none listed	none listed	NEMS-S and NEMS-R	not assessed	not listed	none listed
Liu et al., 2019	The aim of the present study was to adapt and validate a Chinese version of the Nutritional Environment Measurement Survey for Stores (C-NEMS-S).	China	Chinese version of the Nutritional Environment Measurement Survey for Stores (C-NEMS-S	Survey	Large-sized supermarkets, convenience stores	Availability, price comparison of healthier vs less healthy/regular option, quality	Dry beans, starchy tubers, vegetables, fruits, seafood, meat and poultry, lean meat options, dietary oils, plant-based oils, milk, low-fat milk, bread, whole wheat bread, instant noodles, non-fried instant noodles, beverages, sugar-free beverages	Construct validity	Inter-rater reliability	NEMS-S	not assessed	not listed	This research was funded by National Natural Science Foundation of China, grant number 71774173.
Lo et al., 2016	To describe the adaptation and inter-rater reliability assessment of the Toronto Nutrition Environment Measures Survey–Store.	Canada	Toronto Nutrition Environment Measures Survey–Store (ToNEMS-S)	Survey	Bakeries, dollar stores, gas/convenience stores, grocery stores, pharmacies, specialty stores, superstores	Availability, price comparison of healthier vs less healthy/regular option, quality, variety, culturally-relevant food availability	Fruits, vegetables, baked goods & bread, meat alternatives, meat, hot dog, milk, yogurt, cheese, eggs & tofu, frozen fruits, frozen vegetables, frozen dinners, canned fruits & vegetables, chips, juice, cereals, rice, pasta	none listed	Inter-rater reliability	NEMS-S	not assessed	97	[The authors] would also like to thank the Public Health Agency of Canada for funding.
Lupolt et al., 2019	The objective of this study was to expand an existing food environment measurement tool to also evaluate the availability and price of sustainably produced indicator foods (SPIF) in grocery stores in the District of Columbia.	US	Healthy and Sustainable Food Availability Inventory (HSFAI)	Survey	Grocery stores	Availability, price, sustainability, portion size, packaging	Milk, fruit juice, fruit, vegetables, ground beef, chicken, seafood, frozen foods, packaged foods, canned foods, bread, and cereal	none listed	none listed	Healthy Food Availability Index (HFAI)	not assessed	not listed	This work was supported by the Clinton Global Initiative.
Martínez-García et al., 2020	This article aims to adapt and evaluate the Perceived Nutrition Environment Measures Survey for a Spanish context (NEMS-P-MED).	Spain	Perceived Nutrition Environment Measures Survey for a Spanish context (NEMS-P-MED)	Survey	Supermarkets, convenience stores, specialized stores	Availability, price, quality, variety	Fresh fruit, fresh vegetables, frozen vegetables, nuts, non-alcoholic beverages, bread, cereal & baked goods, milk & dairy products, eggs, oil& butter, rice, legumes, meat & meat products, fish,	Face validity, content validity, construct validity	Internal consistency	NEMS-S	not assessed	not listed	AMG was funded by a predoctoral fellowship offered to trainee researchers from the University of Alicante (UAFPU2017-047). This research was funded by O_x000E_ce of the Vice President of Research and Knowledge Transfer of the University of Alicante (GRE14-20) and by Ministry of Science, Innovation and Universities (Spain)(HAR2017-82366-C2-2-P).
Martin et al., 2014	The objectives of this empirical study were to examine the accessibility (proximity to grocery stores), affordability (food prices) and quality (whether fruits and vegetables appear damaged or look unappealing and overall appearance of the store) of healthy food sold at large, medium, and small-sized grocery stores in Hartford and within a two-mile radius of the city.	US	Price Survey Instrument	Survey	Small stores, medium stores, large stores	Availability, price and quality, WIC certification	Milk, cheese, fresh produce, protein, bread, canned and staple items, beverages	none listed	none listed	N/A	SNAP, WIC	25	The authors have no support or funding to report.
McKerchar et al., 2020	This paper describes a new method, Food Store Environment Examination (FoodSee) to measure people’s interaction with the food store environment in a feasibility study focused on convenience stores and children.	New Zealand	FoodSee	Wearable cameras	Convenience stores, service stations, supermarkets	Availability, placement, packaging, branding, price promotion, purchases, consumption	Lolly mixture, sugary drinks and juices, iced confectionary, chocolate, fast food, snack foods, cookies, cakes and pastries, milk product, other: non-specified - frozen potato products, dips, processed meats, milk and milk products, water, breads and cereals, fruit and vegetables, meat and alternatives, mixed meals	none listed	Inter-coder reliability	N/A	not assessed	not listed	This research was funded by a Health Research Council of New Zealand Programme Grant (13/724), and supported by Science Foundation Ireland (grant 12/RC/2289), a European Commission FP7 International Research Staff Exchange Scheme (IRSES) funding award (2011-IRSES-295157-PANAMA), a University of Otago, Wellington, equipment grant, and a University of Otago, Wellington, research grant-in-aid. CM is…
McMahon et al., 2020	This study aims to evaluate the reliability (inter-rater reliability and internal consistency), utility (distribution of scores), and construct validity (score by store type) of measurements using the Store Scout mobile app.	Australia	Store Scout mobile app	Mobile app survey	Small supermarkets, large supermarkets, convenience stores, petrol stations	Availability, range, placement, price, promotion	Bread and cereals, dairy and eggs, drinks, fruits and vegetables, meals and convenience foods, meat and seafood, snack foods	Construct validity	inter-rater reliability assessed, internal consistency	N/A	not assessed	196	EM was supported by a cofounded National Heart and Medical Research Council(NHMRC) and the Australian Heart Foundation Early Career Fellowship (100085). JB was supported by an NHMRC Translating Research into Practice Fellowship (1168333). Healthy Stores 2020 was funded by an NHMRC project grant (1138629). StoreScout tool development was supported by funding from the National Health and Medical Re…
Menezes et al., 2017	The purpose of this study was to describe environmental conditions and their relationship with fruit and vegetable (FV) consumption among Brazilian public health service users in the city of Belo Horizonte.	Brazil	Food Store Observation Tool (ESAO-S)	Observation tool	Food stores	Availability, quality, variety, price, advertising	Fruit, vegetables, ultra-processed foods	none listed	Adapted from NEMS-S, with established reliability	NEMS-S, HFSI	not assessed	not listed	This work was supported by the Conselho Nacional de Desenvolvimento Científico e Tecnológico[grant numbers 476686/2013-0]; and Fundação de Amparo à Pesquisa do Estado de Minas Gerais[grant number 21618/2013 and 23004/2015].
Miller et al., 2012	To demonstrate a method for characterizing the food environment by measuring the number of separate displays of various foods and their proximity to a cash register in different types of stores.	US	no name listed	Survey	Supermarkets, midsized stores, small stores, convenience stores, drug stores, general merchandise stores	Measurement of number of separate displays of fruits, vegetables, and energy-dense snack foods and their proximity to cash registers	All fruits and vegetables, all energy-dense snack foods	none listed	Interobserver reliability	N/A	not assessed	not listed	This research was supported by Cooperative Agreement Number 5U48DP001948-02 from the Centers for Disease Control and Prevention, which includes funding for the Prevention Research Center and the Nutrition and Obesity Policy Research and Evaluation Network. The work was also supported by the National Research Initiative, National Institute for Food and Agriculture, US Department of Agriculture (Gr…
Misyak et al., 2018	To evaluate the reliability of the for assessing the availability of fruits and vegetables, low-fat or nonfat dairy and eggs, lean meats, whole-grain products, and seeds, beans, and nuts in Supplemental Nutrition Assistance Program–authorized retail environments.	US	Market Basket Assessment Tool (MBAT)	Market basket tool	Grocery stores, dollar stores, pharmacies, supercenters	Availability, quality, SNAP/WIC acceptance	Grains, fruit, vegetables, meat, dairy and eggs, dried beans, seeds, nuts, nut butters	none listed	Inter-rater and test-retest reliability	N/A	SNAP, WIC	not listed	This work was partially funded by SNAP-Ed, the USDA, Food and Nutrition Service, and by overhead funding from the Department of Human Nutrition, Foods, and Exercise at Virginia Tech.
Mollaei et al., 2021	To develop and test a tool to assess the price and availability of low-carbon footprint and nutritionally balanced dietary patterns in retail food environments in Ontario, Canada.	Canada	Sustainable Nutrition Environment Measures Survey (S-NEMS)	Survey	Discount stores, grocery stores	Availability, price, carbon footprint/sustainability	Fruit, vegetables and legumes, bread, meat, egg, canned fruits and vegetables, frozen fruits and vegetables, fish, cereal and other grains, seeds and nuts, pasta, snacks, beverages, bakery goods, herbs and spices, fat and oil, sweets	Based off of validated ToNEMS-S	Inter-rater reliability	ToNEMS-S, which is an adaptation of NEMS-S	not assessed	not listed	The University of Waterloo for Harding/Claxton Humanities and Social Sciences Seed Grant.
O'Connell et al., 2011	The purpose of this short report was to characterize the nutrition environment of AmericanIndian reservations in Washington State using the U.S. Department of Agriculture (USDA) Food Security Assessment Toolkit, Food Store Survey Instrument market basket.	US	no name listed	Checklist	Convenience stores, grocery stores, supermarkets	Availability, price, targeted foods for American Indians	Fresh fruit and vegetables (fresh), canned or frozen fruit and vegetables, breads, cereals and other grains, dairy, meat and protein, fats and oils, sugars and sweets	none listed	none listed	Based on the Thrifty Food Plan	not assessed	68	none listed
Oduitan-Wayas et al., 2020	To identify factors associated with food purchasing decisions and expenditure of South African supermarket shoppers across income levels.	South Africa	no name listed	Shelf space ratio	Supermarkets	Availability, price, quality	Fruits, vegetables, bread, grains and potatoes, snacks, sugar-sweetened beverages, meat, dairy products, processed protein, fish, eggs, oils, spreads and dressings, spices and condiments, dry legumes, tea and coffee, alcohol, water, non-food items, uncategorized item	Indicators used from previous validated studies were (Vandevijvere et al., 2018; Vandevijver et al., 2017)	none listed	N/A	not assessed	not listed	Financial support: NRF and NRF-DST Centre of Excellence for Food Security.
Partington et al., 2015	The purpose of this study was to develop and validate reduced-item food environment audit tools for stores and restaurants.	US	reduced NEMS-S	Survey	Grocery stores, convenience stores, variety stores, other stores	Availability, cost, quality	Milk, bread products, chips, fruit juice, fruit, vegetables, hotdog, cereal, ground meat	Based tool off of NEMS-S, which has construct validity	not assessed	NEMS-S	not assessed	8	The research reported in this publication was supported by theU.S. Department of Agriculture (USDA) Agriculture and FoodResearch Initiative Grant number 2011-68001-30049 (Princi-pal Investigator [PI], Partington), the USDA National Instituteof Food and Agriculture Grant number 2007-55215-17924 (PI,Glanz), and the National Institute of Environmental HealthSciences of NIH under grant number R01ES01…
Pulker et al., 2020	The aim of this protocol was to describe development of a food outlets risk assessment tool which can be used to rate their public health nutrition impact.	Australia	Food Outlet Dietary Risk (FODR)	Checklist	Unhealthy fast food outlets, healthy supermarkets or fruit and vegetable shops	Availability, acceptability, appeal, accessibility, types of food outlets, complex food outlet considerations	Nutrient-poor foods/discretionary foods, nutritious foods	none listed	none listed	N/A	not assessed	not listed	G.S.A.T. is supported by a NHMRC Early Career Research Fellowship (No.1073233). The funders had no role in study design, data collection and analysis, decision to publish, or preparation of the manuscript.
Rimkus et al., 2013	To develop a reliable food store observational data collection instrument to be used for measuring product availability, pricing, and promotion.	US	Bridging the Gap Food Store Observation Form (BTG-FSOF)	Observation form	Supermarkets, grocery stores, gas/convenience stores, mass merchandise scores	Availability, pricing, promotion	Fresh fruits and vegetables, meat and dairy products, bread and cereal products, canned products, family-sized beverages, individual-sized beverages, snack foods, frozen vegetables	Face validity	Inter-rater reliability, intra-class correlations	NEMS-S	not assessed	56	Support for this study was provided by the Robert Wood Johnson Foundation to the Bridging the Gap Program at the University of Illinois at Chicago(PI: Chaloupka).
Rose et al., 2009	This paper combines these two strands of research to test whether the aggregate availability of specific foods in a neighborhood is associated with the BMIs of its residents.	US	no name listed	Surveys, shelf space	Full-time grocery stores (small food stores, medium food stores), supermarkets, gas/convenience/drugstores, general merchandise stores, liquor stores	Availability	Fresh fruits, fresh vegetables, canned fruit, canned vegetables, candies, salty snacks, cookies and pastries, carbonated beverages	none listed	Inter-rater reliability	N/A	not assessed	not listed	Support for this research comes from a grant (R21CA121167) from the National Cancer Institute under the program entitled Economics of Diet, Activity, and Energy Balance, and from a grant (2006-55215-16711) from the National Research Initiative of the U.S. Department of Agriculture’s Cooperative State Research, Education, and Extension Service. This study was also funded in part by National Instit…
Ruff et al., 2016	Local food environments can influence the diet and health of individuals through food availability, proximity to retail stores, pricing, and promotion. This study focused on how small convenience stores, known in New York City as bodegas, influence resident shopping behavior and the food environment.	US	no name listed	Store assessment form	Small convenience stores	Availability, placement, advertisement	Sugar-sweetened beverages, diet sugar sweetened beverages, other beverages, sweet snacks, salty snacks, produce, other food, water	none listed	none listed	N/A	SNAP	not listed	This publication was supported by Cooperative Agreement Number 1U58DP003689-01 from the Centers for Disease Control and Prevention.
Schultz et al., 2021	The current study aimed to investigate availability and placement of healthy and discretionary (less healthy) food in supermarkets in Victoria, Australia, and examine variation by supermarket chain and area-level socio-economic disadvantage.	Australia	Monitoring Availability, Placement and Promotion –Supermarkets (MAPP-S) Audit Tool	Shelf-space	Supermarkets	Availability, placement, promotions	Healthy foods, discretionary foods	Food categories included in the shelf space assessment were informed by the INFORMAS validation study	Inter-rater reliability	INFORMAS	not assessed	not listed	G.S. is supported by a Heart Foundation Future Leader Fellowship (102035) from the National Heart Foundation of Australia.
Shaver et al., 2018	The goal of the present study was to use a methodology that accurately and reliably describes the availability, price and quality of healthy foods at both the store and community levels using the Nutrition Environment Measures Survey in Stores (NEMS-S), to propose a spatial methodology for integrating these store and community data into measures for defining objective food access.	US	The Flint Food Store Survey	Survey	Grocery stores, convenience stores, gas stations, dollar stores, drug stores, liquor stores, farmers’ markets, other specialty stores	Availability, price, quality	Milk, cheese, yoghurt, fresh fruits, fresh vegetables, frozen fruit & vegetables, dried fruit, fruit juice, meat, canned fish, meat alternatives, bread, grains, cereal, snacks, pb-mitigating foods	none listed	none listed	NEMS-S	not assessed	not listed	This study was financially supported by Michigan State University Extension Supplemental Nutrition Assistance Program Education (SNAP-Ed). The funder had no role in the design, analysis or writing of this article.
Theuri et al., 2016	The objectives of this study were to measure, quantify, and compare retail availability of fruit and vegetables; identify communities with barriers to accessing fruit and vegetables; and suggest methods for improving fruit and vegetable access among underserved urban populations.	US	no name listed	Survey	Conventional outlets (grocery stores, convenience stores, quick service, variety stores, produce stands, farmers’ markets), nonconventional outlets (food pantries, community gardens, soup kitchens, food bank)	Availability, quality	Fruits, vegetables	none listed	none listed	N/A	not assessed	99	The authors thank the Welborn Baptist Foundation for financial support.
Thornton et al., 2013	Use data gathered in a standardized manner from supermarkets in eight different countries to examine the availability of snack food and soft drinks in the shelves, at checkouts and in end-of-aisle displays.	Australia, Canada, Denmark, Netherlands, New Zealand, Sweden, UK, and US	Deakin Supermarket Snack Food Audit	Checklist, shelf space	Supermarkets	Availability, check outs and end-of-aisle displays	Snack foods (soft drinks (reg and diet) & mineral/soda water, chips, chocolate, confectionery, kids toys), fruits, vegetables	none listed	none listed	N/A	not assessed	not listed	The collection of data within Melbourne was supported by funding through Deakin University. LET is supported by a Deakin University Alfred Deakin Postdoctoral Research Fellowship. AJC is supported by a National Health and Medical Research Council Fellowship (#1013313).
Vandevijver et al., 2017	The purpose of this study is to validate a set of simple indicators for measuring relative availability of healthy versus unhealthy foods in-store.	New Zealand	no name listed	Shelf space	Supermarkets	Availability, variety, shelf length	Healthy products, unhealthy products	Construct validity	Inter-rater reliability	N/A	not assessed	50 food groups	This study was funded by the Health Research Council of New Zealand.
Vandevijver et al., 2018	The retail environment is a key setting for potential public health interventions. This study assessed the healthiness of New Zealand supermarket food environments.	New Zealand	no name listed	Shelf length	Supermarkets	Availability, variety, shelf length, check outs and end-of-aisle displays, promotions, promotional flyers	Junk foods	Stated tool used was validated in an earlier study (Vandevivere et al., 2017)	Changes observed over time to evaluate reliability	INFORMAS, Gro Promo	not assessed	not listed	The study was funded by the Health Research Council of New Zealand. Stefanie Vandevijvere and Wilma Water-lander are supported by a Heart Foundation Research Fellowship.
Zenk et al., 2006	To compare the availability, selection, quality, and price of fresh fruit and vegetables at food stores in four Detroit-area communities: 1) predominately African-American, low socioeconomic position (SEP); 2)racially heterogeneous, low SEP; 3) predominately African-American, middle SEP; and 4)racially heterogeneous, middle SEP; and 4)racially heterogeneous, middle SEP.	US	no name listed	Survey	Chain grocery, large independent grocery, “mom-and-pop” grocery, specialty, convenience without gasoline and liquor stores	Availability, price, quality	Fresh fruits and vegetables	none listed	Inter-rater reliability	N/A	not assessed	80	Finally, we are grateful for financial support from the Institute for Research on Women and Gender at the University of Michigan for some of the data collection and from the National Cancer Institute Cancer Edu-cation and Career Development Program (5R25T CA57699-12) for preparation of this article.

## Sheet: Author information
Article title: Food retail environment audits for measuring nutrient-dense food availability and food sustainability: A scoping review
Authors names and affiliations: Katherine Baker1, MS, MPH, Laura Burd1, Roger Figueroa1, PhD, MPH, MSc
1 Division of Nutritional Sciences, Cornell University, Ithaca, New York, United States
Correspondence: Katherine Baker, kb739@cornell.edu, ORCID: 001-6739-077
Journal name: Archieves of Public Health
